# Supplementary material for: Extracellular Vesicles Derived from Human Umbilical Cord Mesenchymal Stem Cells Attenuate Mast Cell Activation
Source: Antioxidants (Basel). 2022 Nov 17;11(11):2279. doi: 10.3390/antiox11112279 (PMC9686796; doi:10.3390/antiox11112279)
Supplement: Supplementary file 1 [file antioxidants-11-02279-s001.zip]

Archive with 1 entries (1 files):
- antioxidants-1958976-supplementary 1.pptx
